# Supplementary material for: Optimization of Preparation Conditions of Poly(m-phenylene isophthalamide) PMIA Hollow Fiber Nanofiltration Membranes for Dye/Salt Wastewater Treatment
Source: Membranes (Basel). 2022 Dec 13;12(12):1258. doi: 10.3390/membranes12121258 (PMC9783120; doi:10.3390/membranes12121258)
Supplement: Supplementary file 1 [file membranes-12-01258-s001.zip]

Archive with 1 entries (1 files):
- membranes-2074537-supplementary.pdf
